# Supplementary material for: A Tunable Graphene Superlattice with Deformable Periodical Nano-Gating
Source: Nanomaterials (Basel). 2024 Jun 13;14(12):1019. doi: 10.3390/nano14121019 (PMC11206335; doi:10.3390/nano14121019)
Supplement: Supplementary file 1 [file nanomaterials-14-01019-s001.zip]

Archive with 1 entries (1 files):
- nanomaterials-3044141-supplementary.pdf
